# Supplementary material for: Influence of the COVID-19 Outbreak in Vulnerable Patients (Pediatric Patients, Pregnant Women, and Elderly Patients) on an Emergency Medical Service System: A Pre- and Post-COVID-19 Pandemic Comparative Study Using the Population-Based ORION Registry
Source: Medicina (Kaunas). 2024 Feb 19;60(2):345. doi: 10.3390/medicina60020345 (PMC10890565; doi:10.3390/medicina60020345)
Supplement: Supplementary file 1 [file medicina-60-00345-s001.zip]

Archive with 1 entries (1 files):
- medicina-2857784-supplementary.pdf
